# Supplementary material for: Protein-Mediated Carotenoid Delivery Suppresses the Photoinducible Oxidation of Lipofuscin in Retinal Pigment Epithelial Cells
Source: Antioxidants (Basel). 2023 Feb 8;12(2):413. doi: 10.3390/antiox12020413 (PMC9952040; doi:10.3390/antiox12020413)
Supplement: Supplementary file 1 [file antioxidants-12-00413-s001.zip]

Archive with 1 entries (1 files):
- antioxidants-2182406-supplementary.pdf
